# Supplementary material for: Identification of novel source of salt tolerance in local bread wheat germplasm using morpho-physiological and biochemical attributes
Source: Sci Rep. 2021 May 25;11:10854. doi: 10.1038/s41598-021-90280-w (PMC8149405; doi:10.1038/s41598-021-90280-w)
Supplement: Supplementary file 1 — Supplementary Information 1. [file 41598_2021_90280_MOESM1_ESM.xlsx]

## Sheet: Sheet1
			Identification of novel source of salt tolerance in local bread wheat germplasm using morpho-physiological and biochemical attributes
			Nadeem Hussain*1, Abdul Ghaffar1, Zafar Ullah Zafar1, Muhammad Javed1,2, Kausar Hussain Shah1, Sibgha Noreen1,
			Hamid Manzoor3, Muhammad Iqbal1,4, Islam Frahat Zaky Hassan5, Hussan Bano1, Hafiza Saima Gul1
			Misbah Aamir1, Ayesha Khalid1, Younas Sohail1, Muhammad Ashraf6, Habib-ur-Rehman Athar*1
			1Institute of Pure and Applied Biology, Bahauddin Zakariya University, Multan 60800, Pakistan 2 Department of Botany, University of Education, DG Khan Campus, DG Khan Pakistan 3 Institute of Molecular Biology and Biotechnology, Bahauddin Zakariya University, Multan Pakistan 4 Department of Botany, University of Okara, Okara, Pakistan 5National Research Center, Agricultural and Biological Research…
		Parameter	Shoot fresh weight (g/plant )
			Control							Salinity
			Lu-26S	Pasban-90	S-24	Inqilab-91	Iqbal-2000	Kohistan-97	MH-97	Lu-26S	Pasban-90	S-24	Inqilab-91	Iqbal-2000	Kohistan-97	MH-97
		1	70.45	71.89	62.35	76.34	58.34	52.45	73.45	42.31	44.34	54.26	43.35	39.21	33.5	31.34
		2	74.87	67.45	66.76	72.34	66.98	59.34	58.56	48.97	46.76	57.98	36.45	37.67	29.65	33.67
		3	69.67	63.23	73.23	60.45	69.34	68.12	67.34	53.24	42.56	49.67	38.97	43.24	31.47	34.87
		4	59.24	70.09	70.56	66.78	75.54	75.21	73.2	47.65	50.45	62.98	39.25	32.56	34.86	29.79
		5	69.34	66.67	72.34	64.45	76.24	74.67	69.05	54.34	47.79	48.45	42.33	30.87	36.29	30.74
		Mean	68.714	67.866	69.048	68.072	69.288	65.958	68.32	49.302	46.38	54.668	40.07	36.71	33.154	32.082
		Std Dev	5.74396	3.32546	4.49196	6.31385	7.29051	9.90501	6.05975	4.81188	3.05988	5.99726	2.77726	5.02843	2.64474	2.11539
		Std Error	3.31628	1.91995	2.59343	3.6453	4.20918	5.71866	3.4986	2.77814	1.76662	3.46252	1.60345	2.90317	1.52694	1.22132
		Parameter	Shoot dry weight (g/plant)
			Control							Salinity
			Lu-26S	Pasban-90	S-24	Inqilab-91	Iqbal-2000	Kohistan-97	MH-97	Lu-26S	Pasban-90	S-24	Inqilab-91	Iqbal-2000	Kohistan-97	MH-97
		1	8.98	6.96	7.11	8.55	7.98	8.37	8.02	6.19	6.12	7.38	5.16	5.11	4.54	4.91
		2	9.37	7.23	7.33	7.43	7.36	7.92	8.11	6.43	5.98	6.23	5.19	5.97	4.23	3.85
		3	7.21	7.31	7.91	8.38	8.35	7.41	8.26	6.86	5.52	8.01	6.01	4.42	4.11	4.02
		4	7.99	9.23	8.73	8.86	7.99	7.23	8.74	6.89	6.41	7.02	5.33	4.83	4.37	4.04
		5	7.71	9.34	8.35	7.8	7.87	7.65	8.68	5.98	5.43	6.24	5.12	5.23	4.31	5.67
		Mean	8.252	8.014	7.886	8.204	7.91	7.716	8.362	6.47	5.892	6.976	5.362	5.112	4.312	4.498
		Std Dev	0.898343	1.16813	0.678145	0.579508	0.356721	0.448196	0.329727	0.402679	0.412274	0.763629	0.370769	0.571944	0.160375	0.774835
		Std Error	0.518659	0.674421	0.391527	0.334579	0.205953	0.258766	0.190368	0.232487	0.238027	0.440882	0.214064	0.330212	0.0925923	0.447351
		Parameter	Root fresh weight (g/plant)
			Control							Salinity
			Lu-26S	Pasban-90	S-24	Inqilab-91	Iqbal-2000	Kohistan-97	MH-97	Lu-26S	Pasban-90	S-24	Inqilab-91	Iqbal-2000	Kohistan-97	MH-97
		1	3.997	4.037	3.887	3.872	3.873	3.92	3.852	2.738	2.82	2.856	2.152	2.088	1.735	2.208
		2	3.979	4.08	3.915	3.951	3.85	3.971	3.828	2.42	2.606	2.776	2.053	2.101	2.053	1.852
		3	3.91	3.919	3.884	4.121	3.84	4.011	4.121	2.433	2.992	2.593	2.137	2.091	1.901	2.101
		4	4.125	4.256	3.993	3.965	4.123	3.803	3.927	2.83	2.784	2.451	2.024	2.197	1.812	2.314
		5	3.956	3.998	4.074	3.95	3.676	3.874	3.993	2.424	3.28	2.633	2.016	2.002	1.825	2.243
		Mean	3.9934	4.058	3.9506	3.9718	3.8724	3.9158	3.9442	2.569	2.8964	2.6618	2.0764	2.0958	1.8652	2.1436
		Std Dev	0.0804568	0.125549	0.0818126	0.0910698	0.16041	0.0815457	0.118257	0.199	0.254505	0.158709	0.0638929	0.0691932	0.120363	0.180215
		Std Error	0.0464518	0.0724856	0.0472345	0.0525791	0.0926126	0.0470804	0.0682757	0.114893	0.146939	0.091631	0.0368886	0.0399487	0.0694915	0.104047
		Parameter	Root dry weight (g/plant)
			Control							Salinity
			Lu-26S	Pasban-90	S-24	Inqilab-91	Iqbal-2000	Kohistan-97	MH-97	Lu-26S	Pasban-90	S-24	Inqilab-91	Iqbal-2000	Kohistan-97	MH-97
		1	0.599	0.734	0.696	0.656	0.583	0.664	0.593	0.375	0.432	0.39	0.315	0.301	0.282	0.325
		2	0.583	0.693	0.716	0.603	0.625	0.643	0.693	0.387	0.437	0.412	0.302	0.342	0.32	0.333
		3	0.703	0.632	0.635	0.716	0.667	0.602	0.654	0.398	0.422	0.387	0.322	0.319	0.301	0.35
		4	0.661	0.703	0.637	0.598	0.572	0.592	0.624	0.366	0.415	0.391	0.333	0.311	0.293	0.342
		5	0.632	0.624	0.602	0.635	0.593	0.573	0.589	0.41	0.413	0.361	0.347	0.332	0.271	0.32
		Mean	0.6356	0.6772	0.6572	0.6416	0.608	0.6148	0.6306	0.3872	0.4238	0.3882	0.3238	0.321	0.2934	0.334
		Std Dev	0.0482369	0.0474732	0.0471985	0.0478989	0.0384578	0.0375726	0.0436726	0.0175699	0.0104738	0.0181576	0.0171668	0.0163248	0.0186896	0.012227
		Std Error	0.0278496	0.0274086	0.0272501	0.0276544	0.0222036	0.0216925	0.0252144	0.010144	0.00604704	0.0104833	0.00991127	0.00942514	0.0107904	0.00705927
		Parameter	Plant height (cm.)
			Control							Salinity
			Lu-26S	Pasban-90	S-24	Inqilab-91	Iqbal-2000	Kohistan-97	MH-97	Lu-26S	Pasban-90	S-24	Inqilab-91	Iqbal-2000	Kohistan-97	MH-97
		1	99.2	80.4	104.5	88.3	93.6	87.2	93.5	85.1	76.2	86.5	66.3	61.6	60.4	61.3
		2	101.3	81.3	97.4	95.3	91.3	91.1	96.3	76.1	73.3	81.3	64.2	59.2	57.3	62.5
		3	99.7	85.2	102.5	95.2	86.4	92.4	90.2	86.3	70.3	86.3	62.3	63.2	58.7	63.5
		4	95.3	84.2	100.3	98.4	92.4	91.4	92.4	75.2	68.4	83.4	63.7	62.4	56.4	65
		5	95.5	82.7	98.4	100.4	90.4	93.2	91.3	79.3	74.8	89.1	68	60.4	59.2	67.2
		Mean	98.2	82.76	100.62	95.52	90.82	91.06	92.74	80.4	72.6	85.32	64.9	61.36	58.4	63.9
		Std Dev	2.67208	1.98318	2.91496	4.59315	2.74627	2.31257	2.33944	5.09019	3.21014	3.02026	2.25056	1.58997	1.57639	2.2902
		Std Error	1.54272	1.14499	1.68295	2.65185	1.58556	1.33517	1.35068	2.93882	1.85338	1.74375	1.29936	0.917969	0.910128	1.32225
		Parameter Flag leaf area(cm2)
			Control							Salinity
			Lu-26S	Pasban-90	S-24	Inqilab-91	Iqbal-2000	Kohistan-97	MH-97	Lu-26S	Pasban-90	S-24	Inqilab-91	Iqbal-2000	Kohistan-97	MH-97
		1	37.5	53.295	53.8125	46.8	54.45	58.14	61.815	25.65	25.0875	29.295	24.0975	18.48	17.22	15.12
		2	39.5325	57.525	49.455	53.4	63.9375	42.735	60.06	22.47	29.43	29.565	22.695	15.8925	14.3325	12.15
		3	50.7	66.2175	49.2975	55.7175	54.3375	46.95	53.46	24.36	24.36	26.88	21.96	18.96	13.23	14.76
		4	51.03	61.875	51.06	62.8125	52.29	51.6	56.88	23.85	26.73	28.4325	17.535	19.8	14.85	12.045
		5	61.425	43.8	55.62	68.64	52.305	63.54	47.355	26.1375	25.8	25.65	19.35	21	15.015	15.1125
		Mean	48.0375	56.5425	51.849	57.474	55.464	52.593	55.914	24.4935	26.2815	27.9645	21.1275	18.8265	14.9295	13.8375
		Std Dev	9.72938	8.60122	2.78117	8.46753	4.85157	8.37579	5.74941	1.46345	1.9662	1.66462	2.64748	1.89856	1.45814	1.59547
		Std Error	5.61726	4.96592	1.60571	4.88873	2.80106	4.83577	3.31942	0.844921	1.13519	0.961072	1.52852	1.09613	0.84186	0.921147
		Parameter	Grain yield per plant (g)
			Control							Salinity
			Lu-26S	Pasban-90	S-24	Inqilab-91	Iqbal-2000	Kohistan-97	MH-97	Lu-26S	Pasban-90	S-24	Inqilab-91	Iqbal-2000	Kohistan-97	MH-97
		1	29.008	28.974	29.076	25.542	26.429	25.546	29.428	18.593	17.453	21.343	11.543	9.654	8.967	7.087
		2	25.224	27.404	26.121	27.228	29.295	29.003	26.82	19.422	17.987	22.098	12.909	11.008	8.655	8.234
		3	25.108	25.933	30.432	29.197	29.244	25.132	30.512	18.631	15.245	18.22	12.667	10.943	7.096	8.165
		4	25.547	27.685	26.812	25.085	25.726	28.026	28.621	18.453	16.765	20.009	10.432	9.981	8.619	7.157
		5	26.05	27.081	26.918	24.925	27.345	27.322	26.527	17.243	16.233	21.764	12.112	11.213	7.543	9.061
		Mean	26.1874	27.4154	27.8718	26.3954	27.6078	27.0058	28.3816	18.4684	16.7366	20.6868	11.9326	10.5598	8.176	7.9408
		Std Dev	1.61849	1.09674	1.8099	1.81313	1.622	1.64102	1.70066	0.783128	1.06724	1.59114	0.991019	0.6946	0.809083	0.826801
		Std Error	0.934435	0.633205	1.04495	1.04681	0.936465	0.947441	0.981878	0.452139	0.616172	0.918648	0.572165	0.401028	0.467124	0.477354
		Parameter	100 grain weight (g)
			Control							Salinity
			Lu-26S	Pasban-90	S-24	Inqilab-91	Iqbal-2000	Kohistan-97	MH-97	Lu-26S	Pasban-90	S-24	Inqilab-91	Iqbal-2000	Kohistan-97	MH-97
		1	4.89	4.675	4.909	4.982	3.976	3.99	4.342	3.721	3.311	3.93	3.118	2.657	2.635	2.787
		2	3.786	4.932	3.998	4.934	3.701	3.421	4.101	3.672	3.532	3.842	3.132	3.106	2.516	2.811
		3	4.678	3.762	4.653	4.398	4.439	3.996	4.098	2.928	3.063	3.953	3.001	2.886	2.729	2.696
		4	4.982	4.786	4.345	3.977	4.201	4.654	4.876	3.734	3.423	3.839	2.893	2.967	2.427	2.941
		5	3.987	4.702	4.543	4.668	4.234	4.924	4.332	3.693	3.697	3.997	3.103	2.746	2.834	2.836
		Mean	4.4646	4.5714	4.4896	4.5918	4.1102	4.197	4.3498	3.5496	3.4052	3.9122	3.0494	2.8724	2.6282	2.8142
		Std Dev	0.543785	0.463412	0.342063	0.415542	0.281574	0.596407	0.317242	0.348322	0.238494	0.0697474	0.101495	0.177537	0.162504	0.0884234
		Std Error	0.313954	0.267551	0.19749	0.239913	0.162567	0.344336	0.183159	0.201104	0.137694	0.0402687	0.0585984	0.102501	0.093822	0.0510513
		Parameter	No. of grains per spike
			Control							Salinity
			Lu-26S	Pasban-90	S-24	Inqilab-91	Iqbal-2000	Kohistan-97	MH-97	Lu-26S	Pasban-90	S-24	Inqilab-91	Iqbal-2000	Kohistan-97	MH-97
		1	53	54	58	58	57	62	58	51	45	53	43	43	41	42
		2	66	53	68	58	68	56	63	50	42	53	46	44	40	40
		3	57	55	67	66	56	57	56	49	42	51	47	46	39	36
		4	58	55	53	58	57	66	67	51	46	53	46	47	43	38
		5	67	55	55	57	58	57	62	49	45	51	49	46	39	43
		Mean	60.2	54.4	60.2	59.4	59.2	59.6	61.2	50	44	52.2	46.2	45.2	40.4	39.8
		Std Dev	6.05805	0.894427	6.90652	3.71484	4.96991	4.27785	4.32435	1	1.87083	1.09545	2.16795	1.64317	1.67332	2.86356
		Std Error	3.49762	0.516398	3.98748	2.14476	2.86938	2.46982	2.49666	0.57735	1.08012	0.632456	1.25167	0.948683	0.966092	1.65328
		Parameter	No. of spikelets per spike
			Control							Salinity
			Lu-26S	Pasban-90	S-24	Inqilab-91	Iqbal-2000	Kohistan-97	MH-97	Lu-26S	Pasban-90	S-24	Inqilab-91	Iqbal-2000	Kohistan-97	MH-97
		1	24	28	26	20	22	24	26	20	18	22	16	16	15	17
		2	28	22	25	24	26	22	26	22	20	22	18	16	16	16
		3	26	20	23	22	22	22	25	20	17	20	18	18	17	15
		4	24	24	25	25	26	26	23	21	19	21	17	20	17	16
		5	26	24	19	25	24	22	22	21	19	23	19	16	14	16
		Mean	25.6	23.6	23.6	23.2	24	23.2	24.4	20.8	18.6	21.6	17.6	17.2	15.8	16
		Std Dev	1.67332	2.96648	2.79285	2.16795	2	1.78885	1.81659	0.83666	1.14018	1.14018	1.14018	1.78885	1.30384	0.707107
		Std Error	0.966092	1.7127	1.61245	1.25167	1.1547	1.0328	1.04881	0.483046	0.658281	0.658281	0.658281	1.0328	0.752773	0.408248
		Parameter	Spike length (cm.)
			Control							Salinity
			Lu-26S	Pasban-90	S-24	Inqilab-91	Iqbal-2000	Kohistan-97	MH-97	Lu-26S	Pasban-90	S-24	Inqilab-91	Iqbal-2000	Kohistan-97	MH-97
		1	15.3	15.3	15.9	16.1	16.5	15.3	16.2	11.5	12	11	9.6	9.9	9.6	10.7
		2	16.1	16.1	16.2	16	15.5	16.1	15.5	10.5	11.4	10.3	9.3	10.5	10.3	10.2
		3	15.2	15	16.6	14.5	15.7	15	15.2	11.4	11.5	12.6	10.4	9.2	11	10.6
		4	16.6	16.1	15.7	15	15.9	15.4	16.2	10.5	12.2	11.1	10.5	9.6	10.6	9.8
		5	16.2	16	14.8	16.2	15.2	16.7	15	10.5	11.9	10.7	10.3	9.4	10.8	9.9
		Mean	15.88	15.7	15.84	15.56	15.76	15.7	15.62	10.88	11.8	11.14	10.02	9.72	10.46	10.24
		Std Dev	0.605805	0.514782	0.673053	0.763544	0.487852	0.689202	0.55857	0.521536	0.339116	0.873499	0.535724	0.506952	0.545894	0.403733
		Std Error	0.349762	0.297209	0.388587	0.440833	0.281662	0.397911	0.32249	0.301109	0.195789	0.504315	0.3093	0.292689	0.315172	0.233095
		Parameter	No. of tillers per plant
			Control							Salinity
			Lu-26S	Pasban-90	S-24	Inqilab-91	Iqbal-2000	Kohistan-97	MH-97	Lu-26S	Pasban-90	S-24	Inqilab-91	Iqbal-2000	Kohistan-97	MH-97
		1	14	12	13	13	12	12	13	9	8	10	7	7	6	6
		2	16	15	15	17	12	15	15	9	8	11	9	6	5	5
		3	15	16	14	12	13	15	17	10	7	10	7	7	7	6
		4	17	17	13	15	14	16	14	9	8	11	7	8	7	5
		5	15	14	14	17	15	16	14	8	9	9	8	6	6	5
		Mean	15.4	14.8	13.8	14.8	13.2	14.8	14.6	9	8	10.2	7.6	6.8	6.2	5.4
		Std Dev	1.14018	1.92354	0.83666	2.28035	1.30384	1.64317	1.51658	0.707107	0.707107	0.83666	0.894427	0.83666	0.83666	0.547723
		Std Error	0.658281	1.11056	0.483046	1.31656	0.752773	0.948683	0.875595	0.408248	0.408248	0.483046	0.516398	0.483046	0.483046	0.316228
		Parameter	Total chlorophyll content (SPAD values)
			Control							Salinity
			Lu-26S	Pasban-90	S-24	Inqilab-91	Iqbal-2000	Kohistan-97	MH-97	Lu-26S	Pasban-90	S-24	Inqilab-91	Iqbal-2000	Kohistan-97	MH-97
		1	50.2	52.4	52.5	57.3	51.7	56.2	50.9	46.8	48.4	44.7	44.5	41.2	38.9	38.2
		2	54.1	56.2	50.5	54.7	53.4	50.4	52.6	45.9	43.2	46.8	42.8	42.5	38.1	43.2
		3	53.2	55.9	54.6	52.4	53.5	57.2	56.9	47	46.9	43.2	39.9	43.2	41.5	39.4
		4	55.2	55.1	51.9	55.4	55.1	53.2	56.4	42.5	47.9	47.9	43.6	40.5	42.3	40.1
		5	52.3	54.3	56.4	57.4	57	51.2	57.4	44.9	45.6	48.6	41.4	39.6	39.7	39.2
		Mean	53	54.78	53.18	55.44	54.14	53.64	54.84	45.42	46.4	46.24	42.44	41.4	40.1	40.02
		Std Dev	1.89868	1.52217	2.32744	2.06712	2.00075	2.99466	2.90568	1.83221	2.08447	2.25011	1.82016	1.46116	1.76068	1.90316
		Std Error	1.09621	0.878825	1.34375	1.19345	1.15513	1.72897	1.6776	1.05783	1.20347	1.2991	1.05087	0.843603	1.01653	1.09879
		Parameter	Quantum yield of PSII
			Control							Salinity
			Lu-26S	Pasban-90	S-24	Inqilab-91	Iqbal-2000	Kohistan-97	MH-97	Lu-26S	Pasban-90	S-24	Inqilab-91	Iqbal-2000	Kohistan-97	MH-97
		1	0.74	0.72	0.75	0.75	0.75	0.75	0.76	0.67	0.63	0.64	0.62	0.62	0.58	0.6
		2	0.72	0.75	0.74	0.73	0.73	0.72	0.76	0.66	0.66	0.66	0.58	0.6	0.62	0.59
		3	0.73	0.74	0.73	0.75	0.72	0.7	0.74	0.64	0.65	0.67	0.63	0.62	0.59	0.58
		4	0.75	0.75	0.72	0.74	0.74	0.74	0.73	0.65	0.66	0.67	0.62	0.58	0.6	0.62
		5	0.73	0.75	0.72	0.71	0.71	0.75	0.74	0.66	0.61	0.66	0.61	0.61	0.61	0.59
		Mean	0.734	0.742	0.732	0.736	0.73	0.732	0.746	0.656	0.642	0.66	0.612	0.606	0.6	0.596
		Std Dev	0.0114018	0.0130384	0.0130384	0.0167332	0.0158114	0.0216795	0.0134164	0.0114018	0.0216795	0.0122474	0.0192354	0.0167332	0.0158114	0.0151658
		Std Error	0.00658281	0.00752773	0.00752773	0.00966092	0.00912871	0.0125167	0.00774597	0.00658281	0.0125167	0.00707107	0.0111056	0.00966092	0.00912871	0.00875595
		Parameter	Water potential (MPa)
			Control							Salinity
			Lu-26S	Pasban-90	S-24	Inqilab-91	Iqbal-2000	Kohistan-97	MH-97	Lu-26S	Pasban-90	S-24	Inqilab-91	Iqbal-2000	Kohistan-97	MH-97
		1	-1.05	-0.9	-0.9	-1.15	-0.85	-1.05	-0.9	-1.65	-1.7	-1.7	-1.9	-1.85	-1.85	-1.85
		2	-1	-1.15	-0.85	-1	-0.9	-0.9	-1.05	-1.7	-1.65	-1.6	-1.8	-1.95	-1.8	-2
		3	-1.15	-0.95	-1.05	-0.9	-1.05	-1.05	-0.95	-1.65	-1.7	-1.55	-1.75	-1.8	-1.9	-1.95
		4	-1	-0.9	-1.15	-0.95	-1.1	-0.95	-1	-1.55	-1.6	-1.5	-1.85	-1.7	-1.9	-2
		5	-0.9	-1	-1	-0.9	-1	-0.85	-0.95	-1.6	-1.6	-1.45	-1.75	-1.85	-1.85	-1.9
		Mean	-1.02	-0.98	-0.99	-0.98	-0.98	-0.96	-0.97	-1.63	-1.65	-1.56	-1.81	-1.83	-1.86	-1.94
		Std Dev	0.0908295	0.103682	0.119373	0.103682	0.103682	0.0894427	0.0570088	0.0570088	0.05	0.0961769	0.065192	0.0908295	0.041833	0.065192
		Std Error	0.0524404	0.0598609	0.0689202	0.0598609	0.0598609	0.0516398	0.032914	0.032914	0.0288675	0.0555278	0.0376386	0.0524404	0.0241523	0.0376386
		Osmotic Potential (MPa)
			Control							Salinity
			Lu-26S	Pasban-90	S-24	Inqilab-91	Iqbal-2000	Kohistan-97	MH-97	Lu-26S	Pasban-90	S-24	Inqilab-91	Iqbal-2000	Kohistan-97	MH-97
		1	-1.13	-1.15	-1.25	-1.17	-1.16	-1.26	-1.31	-1.75	-1.85	-1.82	-2.08	-2.06	-2.17	-2.39
		2	-1.17	-1.17	-1.22	-1.29	-1.17	-1.15	-1.25	-1.81	-1.75	-1.63	-2.1	-2.08	-2.25	-2.17
		3	-1.21	-1.19	-1.17	-1.17	-1.23	-1.23	-1.17	-1.78	-1.93	-1.78	-2.08	-2.1	-2.1	-2.13
		4	-1.23	-1.24	-1.18	-1.21	-1.18	-1.13	-1.12	-1.83	-1.93	-1.73	-2.12	-2.11	-2.15	-2.25
		5	-1.16	-1.26	-1.14	-1.13	-1.16	-1.21	-1.15	-1.78	-2.01	-1.65	-2.04	-2.09	-2.12	-2.35
		Mean	-1.18	-1.202	-1.192	-1.194	-1.18	-1.196	-1.2	-1.79	-1.894	-1.722	-2.084	-2.088	-2.158	-2.258
		Std Dev	0.04	0.0465833	0.0432435	0.060663	0.0291548	0.0545894	0.0781025	0.0308221	0.098387	0.0816701	0.0296648	0.0192354	0.0580517	0.111893
		Std Error	0.023094	0.0268949	0.0249666	0.0350238	0.0168325	0.0315172	0.0450925	0.0177951	0.0568038	0.0471522	0.017127	0.0111056	0.0335162	0.0646013
		Parameter	Turgor Potential (MPa)
			Control							Salinity
			Lu-26S	Pasban-90	S-24	Inqilab-91	Iqbal-2000	Kohistan-97	MH-97	Lu-26S	Pasban-90	S-24	Inqilab-91	Iqbal-2000	Kohistan-97	MH-97
		1	0.08	0.25	0.35	0.02	0.31	0.21	0.41	0.1	0.15	0.12	0.18	0.21	0.32	0.54
		2	0.17	0.02	0.37	0.29	0.27	0.25	0.2	0.11	0.1	0.03	0.3	0.13	0.45	0.17
		3	0.06	0.24	0.12	0.27	0.18	0.18	0.22	0.13	0.23	0.23	0.33	0.3	0.2	0.18
		4	0.23	0.34	0.03	0.26	0.08	0.18	0.12	0.28	0.33	0.23	0.27	0.41	0.25	0.25
		5	0.26	0.26	0.14	0.23	0.16	0.36	0.2	0.18	0.41	0.2	0.29	0.24	0.27	0.45
		Mean	0.16	0.222	0.202	0.214	0.2	0.236	0.23	0.16	0.244	0.162	0.274	0.258	0.298	0.318
		Std Dev	0.0886002	0.119666	0.150233	0.110589	0.0913783	0.0750333	0.107703	0.0738241	0.127201	0.0864292	0.0568331	0.104738	0.0952365	0.167541
		Std Error	0.0511534	0.0690893	0.0867372	0.0638488	0.0527573	0.0433205	0.0621825	0.0426224	0.0734393	0.0498999	0.0328126	0.0604704	0.0549848	0.0967299
		Parameter	RWC %
			Control							Salinity
			Lu-26S	Pasban-90	S-24	Inqilab-91	Iqbal-2000	Kohistan-97	MH-97	Lu-26S	Pasban-90	S-24	Inqilab-91	Iqbal-2000	Kohistan-97	MH-97
		1	87.8351	86.691	86.4424	88.8574	84.5865	85.1613	86.032	79.5231	79.375	80.6109	72.6755	73.1707	64.8214	67.9931
		2	86.4739	85.223	85.3765	87.7654	85.4512	86.2298	85.3414	78.0236	77.4481	83.8946	74.5455	70.6503	67.6951	71.3559
		3	85.5145	88.2229	86.5443	87.6209	86.002	85.3846	87.0423	82.0122	78.963	82.9303	75.4816	71.637	65.6934	68.9145
		4	88.9813	85.548	85.5	85.4334	88.5688	88.1423	87.6969	80.3254	79.7395	83.7607	75.4717	75.5372	65.8887	69.1814
		5	87.3521	87.8252	86.0747	85.6109	87.3346	87.8199	86.1328	80.3419	77.1802	79.8684	71.4739	73.5057	64.4068	70.1299
		Mean	87.2314	86.702	85.9876	87.0576	86.3886	86.5476	86.4491	80.0453	78.5412	82.213	73.9296	72.9002	65.7011	69.5149
		Std Dev	1.31935	1.33171	0.532811	1.48228	1.57511	1.37268	0.923279	1.44871	1.15717	1.85751	1.78672	1.87427	1.27086	1.28016
		Std Error	0.761726	0.768866	0.307618	0.855796	0.909392	0.79252	0.533055	0.836413	0.668095	1.07243	1.03156	1.08211	0.733733	0.739103
		Parameter	Soluble proteins (mg/g fwt.)
			Control							Salinity
			Lu-26S	Pasban-90	S-24	Inqilab-91	Iqbal-2000	Kohistan-97	MH-97	Lu-26S	Pasban-90	S-24	Inqilab-91	Iqbal-2000	Kohistan-97	MH-97
		1	3.94056	3.55715	3.47525	3.77478	3.61022	3.60315	3.61343	3.3602	3.22129	3.38304	2.55308	2.37595	2.0595	2.26591
		2	3.45916	3.61337	3.78688	3.62089	3.85099	3.72701	3.80161	2.97136	2.87577	3.20377	2.63175	2.4976	2.45685	2.45212
		3	3.88158	4.0672	3.61032	3.86184	3.66812	3.58231	3.79705	3.153	2.98525	3.2253	2.33695	2.78513	2.11096	2.05952
		4	3.63621	3.92659	3.91276	3.96172	4.15036	3.61492	3.64586	2.90539	2.89876	3.26501	2.76852	2.46593	2.23921	1.80869
		5	3.45757	3.67415	3.68887	3.89599	3.57083	3.62799	3.77502	3.05332	2.78563	3.34065	2.55949	2.35776	1.9228	2.08903
		Mean	3.67502	3.76769	3.69482	3.82304	3.77011	3.63108	3.7266	3.08865	2.95334	3.28356	2.56996	2.49647	2.15786	2.13505
		Std Dev	0.228346	0.219	0.166851	0.131583	0.238124	0.0561966	0.089806	0.177815	0.165783	0.0762583	0.156471	0.171776	0.201954	0.240829
		Std Error	0.131836	0.12644	0.0963316	0.0759694	0.137481	0.0324451	0.0518495	0.102662	0.0957151	0.0440278	0.0903388	0.099175	0.116598	0.139042
		Parameter Amino acid (mg/g fwt.)
			Control							Salinity
			Lu-26S	Pasban-90	S-24	Inqilab-91	Iqbal-2000	Kohistan-97	MH-97	Lu-26S	Pasban-90	S-24	Inqilab-91	Iqbal-2000	Kohistan-97	MH-97
		1	9.87675	8.61203	11.683	10.5967	8.82665	10.7477	7.85229	15.0665	16.0698	13.5476	16.662	21.5265	24.3565	25.1679
		2	10.9365	10.2739	10.4977	8.90379	8.01115	8.76098	10.8724	15.7472	16.3643	14.1707	18.5099	20.3575	22.8634	25.5465
		3	10.3734	9.43133	9.26564	9.84456	8.31907	8.37311	8.47321	14.2208	15.5378	13.271	17.2965	22.0491	23.2579	25.0745
		4	8.64906	9.74237	9.53223	8.46412	9.66545	9.46509	8.39943	15.2832	16.2944	13.6934	18.9088	22.8265	21.8219	24.3675
		5	11.971	8.03324	11.9354	10.1933	8.51409	8.02105	9.21147	14.5462	16.717	13.0372	19.5088	21.6099	21.7039	24.1043
		Mean	10.3614	9.21857	10.5828	9.60049	8.66728	9.07358	8.96177	14.9728	16.1966	13.544	18.1772	21.6739	22.8007	24.8521
		Std Dev	1.23377	0.895292	1.21305	0.891637	0.631856	1.07843	1.17249	0.602579	0.435506	0.431979	1.17158	0.898325	1.09481	0.596954
		Std Error	0.712318	0.516897	0.700357	0.514787	0.364802	0.622632	0.676936	0.347899	0.251439	0.249403	0.676411	0.518648	0.632087	0.344652
		Parameter	Proline (µmol/g fwt.)
			Control							Salinity
			Lu-26S	Pasban-90	S-24	Inqilab-91	Iqbal-2000	Kohistan-97	MH-97	Lu-26S	Pasban-90	S-24	Inqilab-91	Iqbal-2000	Kohistan-97	MH-97
		1	11.1627	9.4887	10.0423	7.89641	9.56206	11.2242	9.07973	41.3719	41.129	46.7335	34.3696	34.5142	27.215	30.1788
		2	10.5267	11.1696	11.4948	9.22574	10.4561	11.063	11.0007	40.8162	39.9713	46.2858	33.7827	33.5468	28.2862	31.4389
		3	10.2464	9.90598	12.2629	10.0257	8.6583	10.2631	11.427	43.5316	37.759	46.9051	32.5012	33.8686	29.4543	29.6958
		4	9.4112	10.8727	9.2036	8.81746	9.91774	9.3939	9.77588	44.6651	36.4746	47.6048	34.1322	32.9925	25.5182	30.6411
		5	9.00084	9.342	8.92334	10.753	11.3557	10.9737	10.8173	43.9731	35.092	47.6836	33.0838	31.7088	26.2794	28.6336
		Mean	10.0696	10.1558	10.3854	9.34366	9.98999	10.5836	10.4201	42.8716	38.0852	47.0426	33.5739	33.3262	27.3506	30.1176
		Std Dev	0.86757	0.823314	1.44982	1.09962	1.00551	0.760031	0.964413	1.6837	2.47395	0.594583	0.771255	1.05847	1.5672	1.04928
		Std Error	0.500892	0.47534	0.837054	0.634868	0.580534	0.438804	0.556804	0.972086	1.42834	0.343283	0.445285	0.611106	0.904822	0.605803
		Parameter	Total carbohydrates (mg/g dwt.)
			Control							Salinity
			Lu-26S	Pasban-90	S-24	Inqilab-91	Iqbal-2000	Kohistan-97	MH-97	Lu-26S	Pasban-90	S-24	Inqilab-91	Iqbal-2000	Kohistan-97	MH-97
		1	70.8235	77.1765	72.9412	67.6471	78.2353	72.4118	66.0588	44.4706	39.1765	46.5882	25.4706	23.3529	30.1765	31.7647
		2	75.0588	71.3529	71.8824	70.8235	74.5294	73.4706	70.2941	40.7647	42.8824	48.7059	37.0588	37.0588	25.9412	29.6471
		3	64.4706	64.4706	70.2941	79.8235	70.8235	69.2353	74	42.8824	42.3529	42.3529	28.1176	39.1765	28.5882	32.8235
		4	67.6471	74.5294	68.7059	75.0588	77.1765	76.1176	72.4118	41.2941	41.2941	49.7647	29.348	41.2941	26.4706	29.6471
		5	72.9412	66.5882	74.5294	72.4118	71.3529	78.2353	70.2941	43.4118	39.7059	43.4118	38.1176	34.9412	24.3529	30.7059
		Mean	70.1882	70.8235	71.6706	73.1529	74.4235	73.8941	70.6118	42.5647	41.0824	46.1647	31.6225	35.1647	27.1059	30.9176
		Std Dev	4.20874	5.30734	2.26474	4.594	3.33571	3.45945	2.98543	1.52522	1.61449	3.22898	5.63569	7.01462	2.28936	1.38054
		Std Error	2.42992	3.06419	1.30755	2.65235	1.92588	1.99732	1.72364	0.880586	0.932126	1.86425	3.25377	4.04989	1.32176	0.797053
		Parameter	Starch (mg/g dwt.)
			Control							Salinity
			Lu-26S	Pasban-90	S-24	Inqilab-91	Iqbal-2000	Kohistan-97	MH-97	Lu-26S	Pasban-90	S-24	Inqilab-91	Iqbal-2000	Kohistan-97	MH-97
		1	10.0471	8.72941	8.23529	7.23529	8.56471	9.88235	5.92941	5.17647	6.54412	6.98529	5.29412	4.05882	4.41176	4.70588
		2	9.38824	7.41176	8.89412	7.89412	7.41176	7.74118	8.23529	5.91176	6.39706	5.39706	4.94118	2.11765	4.52941	4.23529
		3	8.56471	10.0471	9.38824	9.55294	7.90588	6.75294	7.57647	6.61765	6.91176	6.17647	4.88235	3.94118	4.29412	4.11765
		4	6.75294	10.3765	8.72941	10.0471	8.89412	8.72941	10.2118	6.69118	6.83824	6.61765	3.76471	3.82353	4.70588	4.58824
		5	7.90588	7.74118	9.71765	9.38824	7.41176	9.22353	9.05882	7.05882	6.32353	6.76471	3.29412	3.88235	4.17647	4.47059
		Mean	8.53176	8.86118	8.99294	8.82353	8.03765	8.46588	8.20235	6.29118	6.60294	6.38824	4.43529	3.56471	4.42353	4.42353
		Std Dev	1.28323	1.32994	0.577646	1.19732	0.673081	1.23584	1.60704	0.74873	0.262037	0.628115	0.858098	0.813596	0.205462	0.243958
		Std Error	0.740871	0.767843	0.333504	0.69127	0.388604	0.713514	0.927827	0.43228	0.151287	0.362642	0.495423	0.46973	0.118623	0.140849
		Parameter	Total soluble sugars (mg/g dwt.)
			Control							Salinity
			Lu-26S	Pasban-90	S-24	Inqilab-91	Iqbal-2000	Kohistan-97	MH-97	Lu-26S	Pasban-90	S-24	Inqilab-91	Iqbal-2000	Kohistan-97	MH-97
		1	11.7059	20.1765	12.8824	9.11765	13.8235	8.52941	9.82353	20.1176	23.8824	20.1176	31.1176	27.5294	29.1176	29
		2	14.0588	17.1176	10.7647	10.2941	11.9412	15.6471	12.4118	23.6471	24.8235	21.2941	25.8235	29.9412	30.0588	30.6471
		3	12.5294	12.8824	13.5882	12.1765	8.88235	12.1176	14.5294	22.4706	23.1765	22.4706	27.1194	31.3529	32.8824	27.5882
		4	9.11765	9.82353	9.35294	13.1176	10.2941	14.2941	10.7647	17.9412	21.5294	21.0588	29.3529	26.0588	29.3529	30.1765
		5	7.23529	8.41176	13.1176	11	13.3529	11.6471	9.35294	18.4118	25.7647	22.7059	22.1765	30.8824	33.9412	26.4118
		Mean	10.9294	13.6824	11.9412	11.1412	11.6588	12.4471	11.3765	20.5176	23.8353	21.5294	27.118	29.1529	31.0706	28.7647
		Std Dev	2.73336	4.93164	1.80733	1.56608	2.07406	2.72709	2.11503	2.49199	1.61652	1.06534	3.43098	2.27275	2.1972	1.76862
		Std Error	1.57811	2.84729	1.04346	0.904175	1.19746	1.57449	1.22111	1.43875	0.9333	0.615074	1.98088	1.31217	1.26855	1.02112
		Parameter	Shoot Na+ (mg/g dwt.)
			Control							Salinity
			Lu-26S	Pasban-90	S-24	Inqilab-91	Iqbal-2000	Kohistan-97	MH-97	Lu-26S	Pasban-90	S-24	Inqilab-91	Iqbal-2000	Kohistan-97	MH-97
		1	3.66742	5.90391	5.26491	4.41292	3.24143	4.30642	3.56092	17.1928	17.4058	13.5718	21.7723	19.3228	24.8608	24.8608
		2	4.19992	5.37141	4.41292	5.37141	3.66742	5.58441	4.19992	16.5538	20.2813	14.8498	22.7308	21.7723	21.7723	25.8193
		3	4.73242	4.51942	5.79741	4.73242	4.19992	3.88042	5.37141	19.6423	21.4528	14.3173	23.1568	19.9618	22.8373	23.5828
		4	5.15841	3.45443	4.73242	5.05191	5.79741	3.56092	4.73242	20.4943	22.8373	15.3823	20.3878	18.8968	24.4348	24.3283
		5	6.11691	4.09342	3.77392	3.13493	3.13493	5.79741	6.01041	18.3643	19.4293	16.0213	22.0918	18.4708	25.3933	25.4998
		Mean	4.77502	4.66852	4.79632	4.54072	4.00822	4.62592	4.77502	18.4495	20.2813	14.8285	22.0279	19.6849	23.8597	24.8182
		Std Dev	0.936345	0.980718	0.777517	0.863235	1.08452	1.01034	0.960266	1.64195	2.05546	0.944787	1.06393	1.29036	1.50726	0.899272
		Std Error	0.540599	0.566218	0.4489	0.498389	0.626145	0.58332	0.55441	0.947982	1.18672	0.545473	0.614258	0.744987	0.870214	0.519195
		Parameter	Shoot K+ (mg/g dwt.)
			Control							Salinity
			Lu-26S	Pasban-90	S-24	Inqilab-91	Iqbal-2000	Kohistan-97	MH-97	Lu-26S	Pasban-90	S-24	Inqilab-91	Iqbal-2000	Kohistan-97	MH-97
		1	27.6709	27.6709	27.6709	25.2162	25.2162	23.5797	21.841	16.9316	14.4769	20.1022	14.5792	15.8065	13.7609	11.3062
		2	25.1139	25.6253	28.4891	26.8526	22.7615	22.1478	26.8526	15.4997	15.2951	19.9999	15.7042	14.5792	11.5108	13.1472
		3	26.5458	24.9093	22.7615	24.8071	23.7843	22.5569	23.8865	16.5225	16.5225	18.8749	13.3518	13.1472	13.6586	12.9427
		4	21.3296	21.125	25.9321	21.125	22.5569	21.4318	27.5686	18.4658	17.0338	17.8521	14.2723	15.9088	12.4313	11.4085
		5	26.5458	22.8638	24.5002	23.1706	20.2045	24.3979	22.7615	17.7498	14.17	18.6703	15.9088	14.4769	11.7153	13.4541
		Mean	25.4412	24.4389	25.8708	24.2343	22.9047	22.8228	24.582	17.0338	15.4997	19.0999	14.7633	14.7837	12.6154	12.4517
		Std Dev	2.47105	2.52673	2.32626	2.17641	1.84045	1.17421	2.51926	1.13893	1.25057	0.949599	1.0565	1.13202	1.0565	1.01612
		Std Error	1.42666	1.45881	1.34307	1.25655	1.06259	0.677928	1.4545	0.657562	0.722016	0.548251	0.60997	0.653573	0.60997	0.586658
		Parameter	Shoot P (mg/g dwt.)
			Control							Salinity
			Lu-26S	Pasban-90	S-24	Inqilab-91	Iqbal-2000	Kohistan-97	MH-97	Lu-26S	Pasban-90	S-24	Inqilab-91	Iqbal-2000	Kohistan-97	MH-97
		1	4.179	4.3469	4.85061	4.37489	4.51481	4.48682	4.26295	3.08762	2.89173	3.25553	2.44399	2.61189	2.13617	2.19213
		2	4.90658	4.51481	4.48682	4.79465	4.29093	4.37489	4.65473	3.11561	3.03165	3.11561	2.61189	2.55593	2.0802	2.47197
		3	4.71069	4.73868	4.43085	4.76666	4.45884	4.71069	4.85061	2.9477	3.11561	3.19956	2.49996	2.38802	2.13617	2.33205
		4	4.8786	4.23497	4.31892	4.37489	4.65473	4.79465	4.8786	3.11561	2.86375	3.36746	2.52794	2.27609	2.02423	2.16415
		5	4.29093	4.76666	4.71069	4.90658	4.43085	4.51481	4.40287	3.17157	3.08762	3.28351	2.27609	2.44399	1.99625	2.2481
		Mean	4.59316	4.5204	4.55958	4.64353	4.47003	4.57637	4.60995	3.08762	2.99807	3.24433	2.47197	2.45518	2.0746	2.28168
		Std Dev	0.337784	0.234465	0.216402	0.250765	0.132148	0.171823	0.271748	0.083952	0.114358	0.0940695	0.125148	0.133622	0.0638133	0.124206
		Std Error	0.19502	0.135369	0.124939	0.144779	0.076296	0.0992019	0.156894	0.0484697	0.0660248	0.0543111	0.0722544	0.0771466	0.0368426	0.0717104
		Parameter	Shoot % N
			Control							Salinity
			Lu-26S	Pasban-90	S-24	Inqilab-91	Iqbal-2000	Kohistan-97	MH-97	Lu-26S	Pasban-90	S-24	Inqilab-91	Iqbal-2000	Kohistan-97	MH-97
		1	2.912	3.64	2.912	3.304	2.8	3.248	3.304	2.072	1.904	2.408	1.736	1.792	1.344	1.4
		2	3.024	2.968	2.912	3.584	3.416	2.968	2.856	2.016	1.848	2.184	1.792	1.736	1.4	1.344
		3	3.248	3.36	3.248	2.968	2.968	2.8	3.36	2.24	2.016	2.52	1.792	1.736	1.232	1.456
		4	3.528	3.192	3.36	3.024	3.584	3.136	3.528	1.96	2.072	2.296	1.736	1.4	1.512	1.512
		5	3.08	2.856	3.08	3.416	2.856	3.192	3.024	2.128	1.792	2.632	1.624	1.68	1.456	1.288
		Mean	3.1584	3.2032	3.1024	3.2592	3.1248	3.0688	3.2144	2.0832	1.9264	2.408	1.736	1.6688	1.3888	1.4
		Std Dev	0.23956	0.312799	0.200352	0.260866	0.352844	0.183181	0.270312	0.107718	0.116124	0.177088	0.0685857	0.155394	0.107718	0.0885438
		Std Error	0.13831	0.180595	0.115673	0.150611	0.203715	0.105759	0.156065	0.0621911	0.0670443	0.102242	0.039598	0.0897166	0.0621911	0.0511208
